# Supplementary material for: A six-year study in a real-world population reveals an increased incidence of dyslipidemia during COVID-19
Source: J Clin Invest. 2024 Sep 12;134(21):e183777. doi: 10.1172/JCI183777 (PMC11527440; doi:10.1172/JCI183777)
Supplement: Supporting data values [file jci-134-183777-s090.xlsx]

## Sheet: Figure 2
Year	Month	Dyslipidemia cases
2017	Jan	14
	Feb	16
	Mar	21
	Apr	16
	May	18
	Jun	21
	Jul	19
	Aug	12
	Sep	21
	Oct	20
	Nov	25
	Dec	30
2018	Jan	47
	Feb	46
	Mar	41
	Apr	45
	May	35
	Jun	39
	Jul	62
	Aug	30
	Sep	50
	Oct	39
	Nov	56
	Dec	22
2019	Jan	48
	Feb	45
	Mar	55
	Apr	67
	May	45
	Jun	44
	Jul	62
	Aug	37
	Sep	42
	Oct	74
	Nov	38
	Dec	42
2020	Jan	20
	Feb	16
	Mar	24
	Apr	20
	May	21
	Jun	27
	Jul	40
	Aug	21
	Sep	36
	Oct	26
	Nov	49
	Dec	54
2021	Jan	56
	Feb	39
	Mar	65
	Apr	59
	May	47
	Jun	44
	Jul	68
	Aug	36
	Sep	55
	Oct	54
	Nov	59
	Dec	35
2022	Jan	51
	Feb	46
	Mar	53
	Apr	57
	May	63
	Jun	61
	Jul	54
	Aug	45
	Sep	80
	Oct	63
	Nov	81
	Dec	69

## Sheet: Figure 3
Characteristic	OR	95% CI	p-value
Group
Pre-COVID-19	—	—
COVID-19	1.227	1.130, 1.332	<0.001
Age
≤ 65	—	—
> 65	1.7	1.531, 1.889	<0.001
Gender
Female	—	—
Male	1.034	0.952, 1.124	0.43
Obesity
No	—	—
Yes	1.184	1.055, 1.328	0.004
CVD
No	—	—
Yes	1.418	1.295, 1.553	<0.001
CKD
No	—	—
Yes	1.444	1.276, 1.632	<0.001
COPD
No	—	—
Yes	1.203	1.060, 1.363	0.004
Diabetes
No	—	—
Yes	2.002	1.826, 2.194	<0.001
Hypertension
No	—	—
Yes	1.228	1.104, 1.367	<0.001

## Sheet: Figure 4
Panel A (pre-COVID-19 time)
Characteristic	OR	95% CI	p-value
Total Cholesterol
≤ 200	—	—
> 200	1.535	1.337, 1.761	<0.001
Triglycerides
≤ 150	—	—
> 150	1.402	1.200, 1.636	<0.001
HDL Cholesterol
≥ 40	—	—
< 40	1.266	1.068, 1.496	0.006
Age
≤ 65	—	—
> 65	2.453	2.074, 2.910	<0.001
Gender
Female	—	—
Male	0.966	0.848, 1.100	0.6
Obesity
No	—	—
Yes	1.236	1.034, 1.472	0.019
CVD
No	—	—
Yes	1.308	1.139, 1.501	<0.001
CKD
No	—	—
Yes	1.886	1.563, 2.271	<0.001
COPD
No	—	—
Yes	1.155	0.952, 1.397	0.14
Diabetes
No	—	—
Yes	2.848	2.478, 3.273	<0.001
Hypertension
No	—	—
Yes	1.238	1.055, 1.457	0.009
Panel B (COVID-19 time)
Characteristic	OR	95% CI	p-value
Total Cholesterol
≤ 200	—	—
> 200	1.679	1.483, 1.901	<0.001
Triglycerides
≤ 150	—	—
> 150	1.243	1.084, 1.423	0.002
HDL Cholesterol
≥ 40	—	—
< 40	1.21	1.036, 1.410	0.016
Age
≤ 65	—	—
> 65	1.471	1.282, 1.688	<0.001
Gender
Female	—	—
Male	1.121	0.999, 1.258	0.052
Obesity
No	—	—
Yes	1.122	0.959, 1.310	0.15
CVD
No	—	—
Yes	1.581	1.398, 1.788	<0.001
CKD
No	—	—
Yes	1.279	1.080, 1.511	0.004
COPD
No	—	—
Yes	1.265	1.066, 1.497	0.007
Diabetes
No	—	—
Yes	1.61	1.417, 1.827	<0.001
Hypertension
No	—	—
Yes	1.188	1.030, 1.372	0.019
